# Supplementary material for: The protective effect of traditional Chinese medicine Jinteng Qingbi granules on rats with rheumatoid arthritis
Source: Front Pharmacol. 2024 Mar 13;15:1327647. doi: 10.3389/fphar.2024.1327647 (PMC10965689; doi:10.3389/fphar.2024.1327647)
Supplement: Supplementary file 7 [file DataSheet1.xlsx]

## Sheet: Sheet1
No.	Compound	m/z	Retention time (min)	Adducts	Formula	Score	Fragmentation Score	Mass Error (ppm)	Fragments	Ingredient_ID	Peak Area	Source	STD
1	1.13_104.1074m/z	104.107	1.13	M+	C5H14NO+	52.2	71	3.92	104.1074, 60.0816	choline	2.35174e+06	Angelica sinensis radix
2	1.18_118.0866m/z	118.087	1.18	M+H	C5H11NO2	55.9	84.5	2.53	118.0866, 59.0739, 58.066	Betaine	1.64734e+06	Cremastrae pseudobulbus pleiones pseudobulbus	x
3	1.20_325.1129m/z	325.113	1.2	M+H-H2O	C12H22O11	42.1	14.3	0.07	85.0291, 61.0293, 97.0289, 69.0342, 127.0387, 145.0494, 290.1237, 73.0291, 91.0394, 81.0341	sucrose	4.94125e+06	Lonicera japonica Flos, Paeoniae radix alba
4	1.54_342.1161n	381.079	1.54	M+H, M+Na, M+K	C12H22O11	42.6	15.3	-0.22	381.079	maltose	1.71814e+07	Scrophulariae radix
5	3.41_162.0681n	180.102	3.41	M+H-H2O, M+H, M+NH4	C10H10O2	45.6	29.8	0.41	180.1019, 145.065, 163.0753, 117.0702, 91.0548, 115.0544, 136.0757, 137.0596, 151.0753, 119.0492	Safrol	3.42638e+06	Angelica sinensis radix
6	4.32_362.1212n	380.155	4.32	M+NH4, M+Na	C15H22O10	49.9	47.5	-0.25	385.1098, 164.0703, 326.1234, 205.0964, 70.0658, 308.1135	Catalpol	3.00562e+06	Rehmanniae radix, Scrophulariae radix	x
7	4.32_390.1162n	408.15	4.32	M+NH4, M+Na	C16H22O11	50.6	38.5	-0.04	413.1044, 70.0664, 81.0339, 97.0288, 412.1684, 87.0444, 69.0342	Monotropein	2.23297e+06	Pyrolae herba	x
8	5.05_268.1041m/z	268.104	5.05	M+H	C10H13N5O4	45.2	27.6	0.11	136.0617, 267.0853, 123.0441, 95.0496	adeninenucleoside	2.00855e+07	Angelica sinensis radix, Scrophulariae radix
9	5.14_144.0424n	145.05	5.14	M+H-H2O, M+H	C6H8O4	45.9	31.1	0.85	99.0446, 71.0499, 84.0451, 127.0392, 145.0496, 98.0607, 70.0659, 81.0342, 53.0396, 55.0188	2,6,10-trimethyl-dodecane	8.01325e+06	Glycyrrhizae radix et rhizoma
10	7.68_686.2273n	704.261	7.68	M+NH4, M+Na	C27H42O20	59.9	67.2	0.59	365.1053, 709.215, 367.1011, 363.0893	Rehmannioside D	623113	生地	x
11	8.35_127.0392m/z	127.039	8.35	M+H	C6H6O3	44.6	25.3	1.64	127.039, 108.0448, 109.0288, 80.0503, 81.0342, 126.0553, 53.0395, 55.0188	5-(hydroxymethyl)-2-furfural	2.28691e+06	Scrophulariae radix
12	8.58_329.1621m/z	329.162	8.58	M+	C19H23NO4	39.2	16.5	-0.41	329.1637, 132.0809, 58.0659, 178.0865, 310.1273, 70.0659, 328.1532	isosinomenine	6.57238e+06	Sinomenii caulis
13	9.19_364.1368n	387.126	9.19	M+H-2H2O, M+NH4, M+Na	C15H24O10	52.2	43.7	-0.35	387.1259, 70.066, 81.0341, 386.1428	Harpagide	5.3956e+06	Scrophulariae radix	x
14	9.54_162.0550m/z	162.055	9.54	M+H	C9H7NO2	44.1	30.2	0.21	162.055, 134.0603	1H-Indole-3-carboxylic acid	3.59785e+06	Glycyrrhizae radix et rhizoma
15	9.94_329.1623n	330.17	9.94	M+H, M+Na	C19H23NO4	60	87.3	-1.38	352.1514, 70.0659	Sinomenine	6.83795e+08	Sinomenii caulis	x
16	9.98_384.1204m/z	384.12	9.98	M+H	C18H22ClNO6	46.3	38.4	-1.25	305.1018, 384.1209, 213.0547, 343.0755, 341.0785, 241.0489, 185.0597, 348.143, 255.0649, 273.0753	acutumidine	8.02277e+06	Sinomenii caulis
17	10.68_398.1364m/z	398.136	10.68	M+H	C19H24ClNO6	41.2	32.8	-0.3	398.1367, 58.066, 341.0786, 305.1021, 213.0547, 185.0599, 273.0761, 70.0659, 241.0493, 228.0775	acutumine	3.88504e+07	Sinomenii caulis
18	10.75_404.1315n	405.139	10.75	M+H, M+NH4	C17H24O11	44.1	26	-0.89	151.039, 95.0497, 211.06, 70.0659, 125.0234, 243.0857, 422.1154, 167.0336, 139.0389, 58.066	Scandoside methyl ester	2.57288e+06	Oldenlandia diffusa
19	10.81_291.0864m/z	291.086	10.81	M+H	C15H14O6	63.1	52.8	0.26	139.039, 123.0443, 147.0439, 290.138, 70.066, 165.0549, 119.0495, 291.0865, 161.0598, 91.0546	catechin	93182.5	Pyrolae herba, Paeoniae radix alba	x
20	10.95_657.3171m/z	657.317	10.95	M+H	C38H44N2O8	47.3	38.3	0.1	657.3177, 58.066, 639.2702	Disinomenine	7.22724e+06	Sinomenii caulis
21	11.25_356.1492m/z	356.149	11.25	M+NH4	C20H18O5	41.9	13	-0.21	58.0661, 356.1488, 73.0476	Glepidotin A	5.88381e+06	Glycyrrhizae radix et rhizoma
22	11.82_514.1921m/z	514.192	11.82	M+NH4	C23H28O12	48.1	20.2	0.34	179.0702, 151.0755, 133.065, 70.066, 105.0703, 514.2072, 69.0342, 85.0291, 161.0598, 81.034	Oxypaeoniflorin	138772	Paeoniae radix alba	x
23	11.91_354.0947n	355.102	11.91	M+H-H2O, M+H, M+Na, M+K	C16H18O9	45.7	32.8	-0.96	163.039, 337.091, 58.066, 135.0442, 70.0659, 145.0285, 117.0338, 95.0497, 107.0496, 81.034	4-caffeoylquinic acid	3.52337e+07	Lonicera japonica Flos
24	12.17_214.0841n	179.07	12.17	M+H-2H2O, M+H-H2O, M+H	C10H14O5	47.7	40.1	0.09	151.0753, 109.0652, 81.0705, 179.0701, 105.0703, 197.0806, 137.0597, 123.0806, 79.0549, 95.086	buergerinin d	2.78735e+06	Scrophulariae radix
25	12.42_300.1591m/z	300.159	12.42	M+H	C18H21NO3	46.2	35.2	-1.03	300.1593, 107.0495, 269.1169, 137.0596, 175.0754, 143.0492, 209.0963, 237.0905, 115.0547	magnococline	7.22945e+06	Lonicera japonica Flos
26	12.44_180.0421n	163.039	12.44	M+H-2H2O, M+H-H2O, M+H	C9H8O4	60.6	91.3	-0.74	99.0445, 89.0392, 84.045, 117.0338, 71.0499, 143.0338, 91.0547, 127.0391, 85.029, 98.0605	Caffeic acid	1.11773e+07	Lonicera japonica Flos, Scrophulariae radix	x
27	12.46_354.0946n	355.102	12.46	M+H-H2O, M+H, M+Na	C16H18O9	40.9	0.294	-1.3	163.039, 337.0918, 127.0392, 318.1915, 70.0658, 135.0441, 145.0285, 117.0341, 95.0498, 58.066	Chlorogenic acid	1.05754e+07	Lonicera japonica Flos	x
28	12.52_404.1316n	405.139	12.52	M+H, M+Na	C17H24O11	44.2	26.9	-0.6	427.1208, 265.0706, 70.066, 343.1656, 150.0915, 72.0814	Secoxyloganin	1.95336e+06	Lonicera japonica Flos
29	12.54_580.2021m/z	580.202	12.54	M+NH4	C27H30O13	44.5	25.8	-0.69	580.2018, 348.1074, 87.0447, 202.0494, 174.0548, 262.0712, 418.1521, 247.0844, 130.0652, 317.0896	glycyroside	4.90073e+06	Glycyrrhizae radix et rhizoma
30	12.89_328.1545m/z	328.154	12.89	M+H	C19H21NO4	50.5	56.3	0.38	178.0863, 328.1541, 163.0625, 151.0756	Stepholidine	1.09423e+07	Sinomenii caulis
31	13.10_374.1214n	397.111	13.1	M+H, M+NH4, M+Na	C16H22O10	42.1	15.2	0.28	107.0496, 151.0389, 95.0498, 79.055, 109.0288, 73.0476, 195.0658, 213.0756, 125.0235, 177.0551	Geniposidic acid	6.75424e+06	Oldenlandia diffusa
32	13.15_389.1443m/z	389.144	13.15	M+H	C17H24O10	43.6	22.5	0.13	151.0389, 107.0495, 109.0289, 95.0498, 177.0545, 195.0653, 149.0597, 79.0548, 165.0546, 121.0648	geniposide	3.05506e+06	Oldenlandia diffusa, Scrophulariae radix
33	13.67_480.1628n	481.17	13.67	M+H, M+NH4, M+Na, M+K	C23H28O11	45.3	28.5	-0.71	503.1522, 341.1002	albiflorin	7.71046e+07	Paeoniae radix alba
34	13.88_342.1697m/z	342.17	13.88	M+	C20H24NO4+	49.4	46.3	-1.04	265.0858, 342.17, 297.1122, 233.0612, 237.0925, 205.0652, 222.0671, 58.066, 250.0617, 194.0731	magnoflorine	8.29274e+07	Sinomenii caulis	x
35	14.25_328.1539m/z	328.154	14.25	M+H	C19H21NO4	42	15.4	-1.38	328.1544, 58.066, 237.091, 207.0442, 205.0655, 265.0857, 211.0754, 222.0666	(-)-salutaridine	6.64036e+06	Pyrolae herba, Sinomenii caulis
36	14.29_297.1340m/z	297.134	14.29	M+H-2H2O	C15H24O8	41.7	20.4	2.2	120.0811, 236.1112, 181.1054	ningpogoside a	5.18984e+06	Scrophulariae radix
37	14.45_356.1851m/z	356.185	14.45	M+NH4	C21H22O4	51.7	63.5	-1.49	356.1856, 58.0661, 279.1019, 265.085, 311.1279, 236.0834, 264.0782, 248.0818, 280.1074, 247.0752	4'-o-methylglabridin	3.17063e+08	Glycyrrhizae radix et rhizoma
38	14.57_358.1260n	359.133	14.57	M+H, M+Na	C16H22O9	41.7	14.2	-1.17	381.115, 219.063, 149.021, 70.0658, 121.0648, 91.0548	1H,3H-Pyrano(3,4-c)pyran-1-one, 5-ethenyl-6-(beta-D-glucopyranosyloxy)-4,4a,5,6-tetrahydro-, (4aS-(4aalpha,5beta,6alpha))-	3.70899e+06	Lonicera japonica Flos
39	15.13_150.0682n	151.076	15.13	M+H-2H2O, M+H-H2O, M+, M+H	C9H10O2	42.5	14.1	0.84	81.0706, 95.0861, 105.0703, 123.0807, 67.0551, 79.055, 151.0756, 109.0653, 55.0552, 69.0343	o-Acetyl-p-cresol	7.16802e+06	Angelica sinensis radix
40	15.16_480.1634n	503.153	15.16	M+H-H2O, M+NH4, M+Na, M+K	C23H28O11	56	36.9	0.43	519.1241, 151.0755, 105.0704, 69.0343, 70.066, 124.0395, 518.2047, 58.0658, 97.0291, 91.0549	Paeoniflorin	5.53116e+07	Paeoniae radix alba	x
41	15.56_179.0704m/z	179.07	15.56	M+H-H2O	C10H12O4	48.6	45.5	0.85	120.081, 105.0705, 79.055, 91.0547, 151.0754, 179.0709, 147.044, 109.0652, 133.0646, 81.0706	Sweroside aglycone	2.60635e+06	Lonicera japonica Flos
42	15.76_388.1371n	389.144	15.76	M+H, M+Na	C17H24O10	42.9	19.3	0.5	411.1252, 179.0314, 249.0738, 70.0659, 120.0811, 83.0498, 329.1485, 122.0601, 132.0807, 124.0394	gardoside methyl ester	3.08835e+06	Rehmanniae radix
43	15.95_342.1700m/z	342.17	15.95	M+NH4	C20H20O4	46.4	35.3	-0.04	178.0863, 342.1696, 163.0627, 58.0661	Glabridin	5.55983e+06	Glycyrrhizae radix et rhizoma
44	16.17_390.1547m/z	390.155	16.17	M+NH4	C20H20O7	43.5	20.8	0.02	390.1556, 269.0808, 254.0571, 345.0968, 58.0661, 330.0729, 253.0497, 243.065, 107.0493, 151.039	licoleafol	5.43868e+06	Glycyrrhizae radix et rhizoma
45	16.23_356.1854m/z	356.185	16.23	M+NH4	C21H22O4	52	63.9	-0.55	356.1861, 265.0849, 58.0661, 280.1066, 311.1268, 281.0796, 296.103, 237.0902, 326.1387, 253.0854	gancaonin x	3.17875e+07	Glycyrrhizae radix et rhizoma
46	16.27_318.1105n	319.118	16.27	M+H-H2O, M+H	C17H18O6	44.4	25.7	0.53	105.0339, 53.0395, 105.0704, 121.0651, 133.0652, 105.0444, 151.0755, 94.0656, 301.1541, 70.0659	[(3S,3aR,6S,7aR)-6-hydroxy-6-methyl-2,5-dioxo-3a,4,7,7a-tetrahydro-3H-benzofuran-3-yl]methyl benzoate	2.52458e+06	Paeoniae radix alba
47	16.46_389.1441m/z	389.144	16.46	M+H	C17H24O10	43.5	22.2	-0.28	107.0495, 165.055, 109.0288, 95.0496, 151.0389, 79.055, 177.0546, 195.065, 121.0648, 58.0659	SCG	6.41415e+06	Lonicera japonica Flos
48	16.52_626.1482n	627.155	16.52	M+H, M+Na	C27H30O17	52.3	62.6	-0.09	347.0947, 649.136, 308.0903, 70.0659, 58.0659, 252.1014, 85.0283, 205.0491, 95.0498, 81.0341	quercetin-3-o-[β-d-glucopyranosyl-(1→2)-β-d-galactopyranoside]	8.1409e+06	Oldenlandia diffusa
49	16.66_226.0841n	227.091	16.66	M+H-2H2O, M+H	C11H14O5	51.3	58.5	-0.31	107.0496, 165.0548, 95.0497, 109.0288, 79.0549, 151.039, 177.0548, 53.0396, 91.0548, 167.0705	genipin	5.53312e+06	Oldenlandia diffusa
50	16.72_194.0579n	177.055	16.72	M+H-H2O, M+H	C10H10O4	58.6	79.5	-0.04	177.0548, 95.0497, 145.0285, 117.0339, 109.0288, 151.039, 107.0496, 149.0594, 89.0392, 79.0549	Ferulic acid	4.31121e+06	Glycyrrhizae radix et rhizoma, Angelica sinensis radix, Scrophulariae radix	x
51	16.80_322.1070m/z	322.107	16.8	M+H-H2O	C19H17NO5	48.6	47.5	-1.04	322.1074, 307.0839, 279.0889, 278.0811, 250.0865, 251.094	(—)-8-oxotetrahydrothalifendine	2.67042e+07	Sinomenii caulis
52	16.88_182.0579n	165.055	16.88	M+H-2H2O, M+H-H2O, M+H	C9H10O4	46.6	34.1	-0.18	91.0548, 119.0494, 147.044, 103.0547, 84.9603, 65.0394, 121.0649, 131.0491, 146.0595, 93.0706	Dihydrocaffeic acid	1.53538e+07	Lonicera japonica Flos
53	16.90_742.2674n	765.257	16.9	M+NH4, M+Na	C34H46O18	46.8	37.3	-1.35	765.2576, 603.205, 441.1533	(+)-Suyringaresinol-di-O-beta-D-glucoside	1.01747e+07	Sinomenii caulis
54	17.10_564.1484n	565.156	17.1	M+H, M+Na	C26H28O14	47.4	40.7	0.82	587.1329, 70.0658, 120.081, 586.1721, 81.0342, 569.1242, 107.0493, 58.0661, 551.1163, 91.0548	isoschaftoside	1.97233e+06	Sinomenii caulis, Glycyrrhizae radix et rhizoma
55	17.26_340.1542m/z	340.154	17.26	M+H	C20H21NO4	50.2	54.7	-0.43	340.1543, 192.102, 165.0912, 150.0676, 176.0706, 177.0787	sinactine	6.86151e+06	Sinomenii caulis
56	17.30_418.1263n	441.115	17.3	M+NH4, M+Na	C21H22O9	72.5	84.1	-0.3	257.0811, 137.0235, 120.0813, 147.0437, 202.0714, 85.0289, 119.0491, 96.0445	Liquiritin	3.66793e+06	Glycyrrhizae radix et rhizoma	x
57	17.47_550.1686n	573.158	17.47	M+H, M+Na	C26H30O13	42.3	14.1	-0.1	573.1583, 301.1548, 94.0658, 507.214, 447.2124, 136.0758, 317.0847	Liquiritin apioside	7.97492e+06	Glycyrrhizae radix et rhizoma
58	17.60_342.1700m/z	342.17	17.6	M+NH4	C20H20O4	47.8	47	-0.05	342.1703, 265.0858, 297.112, 58.066, 205.0646, 237.0911, 222.0677, 233.0599, 136.0621, 194.0721	Phaseolinisoflavan	2.343e+06	Glycyrrhizae radix et rhizoma
59	17.74_324.1231m/z	324.123	17.74	M+	C19H18NO4+	46.6	36.4	-0.02	324.1231, 309.0993, 294.0762, 281.1044, 266.0812, 163.039, 280.0979, 308.0924, 120.0811	stepharanine	1.42683e+07	Sinomenii caulis
60	17.86_850.3282m/z	850.328	17.86	M+H	C44H51NO16	43.1	17.3	0.21	192.102, 177.0785, 850.3273, 145.0285, 177.055, 117.0339, 123.0443, 316.1555, 89.0393	neowilforine	2.35633e+06	Glycyrrhizae radix et rhizoma
61	17.92_538.2287m/z	538.229	17.92	M+H	C26H35NO11	51.8	61.1	0.7	538.2288, 141.0547, 358.1653, 132.081, 228.1019, 109.0288, 298.1447, 105.0704, 211.0968, 85.029	l-phenylalaninosecologanin	3.4098e+07	Lonicera japonica Flos
62	18.25_516.1268n	517.134	18.25	M+H-H2O, M+H, M+Na	C25H24O12	44.8	26.1	0	163.0389, 135.0442, 117.0338, 499.1241, 145.0286, 89.0392, 319.0815, 107.0495	3,4-Dicaffeoylquinic acid	1.69626e+07	Lonicera japonica Flos
63	18.53_516.1267n	499.123	18.53	M+H-H2O, M+H, M+Na	C25H24O12	66.4	74.8	-0.19	163.039, 135.0442, 499.1237, 117.0339, 145.0285, 89.0392, 319.0811	3,5-Dicaffeoylquinic acid	2.73128e+07	Lonicera japonica Flos	x
64	18.84_338.1382m/z	338.138	18.84	M+H	C20H19NO4	48.8	49.1	-1.47	338.1385, 323.1147, 322.1072, 279.0894, 294.1122, 308.0909, 280.0963, 307.0833, 295.118	sinomendine	2.62832e+07	Sinomenii caulis
65	18.93_448.1001n	449.107	18.93	M+H, M+Na	C21H20O11	69.2	89.1	-1.13	471.0898, 70.0659, 120.0809, 91.0547, 470.1801, 81.0342, 177.0542	cinaroside	9.23451e+06	Lonicera japonica Flos	x
66	19.13_464.0953n	465.103	19.13	M+H, M+Na	C21H20O12	66.6	79	-0.33	487.0847, 485.1989, 185.0423, 98.976, 325.0293, 324.0232, 120.0807, 58.066, 335.0951	Hyperoside	4.04761e+06	Pyrolae herba, Glycyrrhizae radix et rhizoma	x
67	19.26_579.1707m/z	579.171	19.26	M+H	C27H30O14	47.8	42.5	-0.2	579.1643, 405.097, 307.0602, 295.0602, 337.0704, 423.108, 121.0287, 69.0343, 321.0752, 379.0822	luteolin-7-o-rutinoside	3.01762e+06	Pyrolae herba
68	19.36_610.1531n	611.16	19.36	M+H, M+Na	C27H30O16	55.1	76.9	-0.46	633.1419, 331.1001, 153.0182, 105.0338	rutin	1.18714e+07	Lonicera japonica Flos, Glycyrrhizae radix et rhizoma, Oldenlandia diffusa
69	19.38_303.0497m/z	303.05	19.38	M+H	C15H10O7	62.1	84.6	-0.62	303.05, 153.0183, 229.0496, 137.0237, 105.0337	Quercetin	4.9752e+06	Lonicera japonica Flos, Pyrolae herba, Glycyrrhizae radix et rhizoma, Oldenlandia diffusa	x
70	19.48_594.1582n	595.165	19.48	M+H, M+Na	C27H30O15	51.1	57.6	-0.51	617.1484, 153.0183, 70.0658, 85.0302, 58.0659, 331.0997, 97.029	lonicerin	6.0587e+06	Lonicera japonica Flos
71	19.50_196.0736n	197.081	19.5	M+H-2H2O, M+H	C10H12O4	53	66.2	-0.01	133.065, 105.0703, 161.0594, 179.0706, 91.0548, 123.0807, 151.0756, 79.0549, 109.0652, 163.0389	(3aR,6S,7aR)-6-hydroxy-6-methyl-3-methylene-3a,4,7,7a-tetrahydrobenzofuran-2,5-dione	3.73224e+06	Paeoniae radix alba
72	19.53_579.1707m/z	579.171	19.53	M+H	C27H30O14	46.9	36.6	-0.19	579.1688, 325.0705, 295.0598, 307.0608, 561.1594, 393.097, 321.0746, 121.0285, 337.0708, 379.0801	violanthin	2.02186e+06	Glycyrrhizae radix et rhizoma
73	19.65_802.1952n	803.202	19.65	M+H, M+Na	C37H38O20	56.3	83.3	-0.52	523.1426, 825.1843, 145.0286	quercetin-3-o-[(6-o-feruloyl)-β-d-glucopyra-nosyl-(1→2)-β-d-galactopyranoside]	6.33548e+06	Oldenlandia diffusa
74	19.86_336.1226m/z	336.123	19.86	M+	C20H18NO4+	62.6	98.2	-1.46	336.1227, 320.0917, 292.0967, 321.098, 278.0811, 304.0965, 306.0758, 318.0761, 163.0389	Berberine	1.31655e+07	Cremastrae pseudobulbus pleiones pseudobulbus	x
75	20.11_352.1538m/z	352.154	20.11	M+H-H2O	C21H23NO5	47.1	42.9	-1.36	352.1538, 336.1231, 308.1283, 292.0967, 294.1121, 337.1289, 320.0919, 322.1069	Fumaricine	4.56735e+06	Pyrolae herba
76	20.51_458.1790n	481.168	20.51	M+NH4, M+Na, M+K	C21H30O11	42	12	0.45	107.0496	3,4-dihydroxyallylbenzene 4-o-[alpha-l-rhamnopyranosyl-(1-6)]-beta-d-glucopyranoside	9.49014e+06	Angelica sinensis radix
77	20.85_758.2618n	781.251	20.85	M+H-2H2O, M+H-H2O, M+H, M+NH4, M+Na	C34H46O19	48.8	47.9	-2.01	165.0545, 417.1542, 91.0547, 165.0698, 181.0647, 129.0704, 385.1299, 157.0647, 367.118, 151.039	Centauroside	1.9609e+07	Lonicera japonica Flos
78	20.89_579.1710m/z	579.171	20.89	M+H	C27H30O14	47.8	41.8	0.21	271.0601, 153.0184	rhoifolin	1.99659e+06	Lonicera japonica Flos
79	21.05_784.2776n	807.267	21.05	M+NH4, M+Na, M+K	C36H48O19	47.3	40	-1.72	807.2676, 661.2115	angroside C	1.17352e+07	Scrophulariae radix
80	21.20_430.1259n	431.133	21.2	M+H, M+Na	C22H22O9	47.8	41.4	-1.21	453.1154, 291.0629, 120.0814, 70.0658, 103.0546, 121.065, 91.0546	8-methoxy-5-o-glucoside flavone	1.41572e+07	Glycyrrhizae radix et rhizoma
81	21.41_257.0805m/z	257.08	21.41	M+H	C15H12O4	68.8	81.8	-1.4	137.0234, 257.0806, 147.044, 119.0494, 81.0341, 91.0547	Liquiritigenin	5.47265e+06	Glycyrrhizae radix et rhizoma, Scrophulariae radix	x
82	21.44_418.1258n	419.133	21.44	M+H, M+Na	C21H22O9	53.3	70	-1.31	441.1152, 120.0812, 82.0293, 132.0808, 121.0648, 439.1693, 91.0547, 440.175, 103.0545, 188.0919	isoliquiritin	5.24974e+06	Glycyrrhizae radix et rhizoma
83	21.67_550.1684n	551.176	21.67	M+H, M+Na	C26H30O13	43.6	21.2	-0.49	573.1565, 347.0942, 317.0846, 70.0658, 120.0812	6-o-z-p-coumaroyl scandoside methyl ester	3.49238e+06	Oldenlandia diffusa
84	21.84_418.1623n	401.159	21.84	M+H-2H2O, M+H-H2O, M+H, M+Na	C22H26O8	41.2	10.9	-1.23	383.1497, 352.13, 291.1012, 337.1069, 248.0834, 247.0752, 351.123, 368.1269, 231.0804, 382.1632	dl-syringaresinol	1.3858e+07	Sinomenii caulis
85	22.15_726.2726n	749.262	22.15	M+NH4, M+Na	C34H46O17	51.4	60.3	-1.2	107.0495, 481.1681, 749.2624, 213.0731	Militarin	5.70645e+06	Cremastrae pseudobulbus pleiones pseudobulbus
86	22.30_726.2151n	727.222	22.3	M+H, M+Na	C36H38O16	48.4	46.2	-1.27	749.2007, 107.0495, 493.1335, 481.1674, 213.0737, 70.0659	Licorice glycoside A	2.0484e+06	Glycyrrhizae radix et rhizoma
87	22.36_120.0810m/z	120.081	22.36	M+H-H2O	C8H11NO	48	50.4	1.36	120.0811, 103.0547, 93.0705, 91.0548	tyramine	3.08559e+06	Pyrolae herba
88	23.40_462.2102n	485.199	23.4	M+H-H2O, M+H, M+NH4, M+Na	C21H34O11	41.8	11.1	0.24	485.1993, 317.0842, 91.0549, 483.1804, 484.1832	valerosidatum	1.86667e+06	Angelica sinensis radix
89	23.49_206.0943n	189.091	23.49	M+H-2H2O, M+H-H2O, M+Na	C12H14O3	44.3	23	0.04	128.0623, 171.0804, 81.0704, 143.0855, 115.0543, 72.0452, 88.9531, 79.0549, 91.0547, 55.0551	2-pentanoylbenzoic acid	2.1656e+06	Angelica sinensis radix
90	24.92_584.1891n	607.178	24.92	M+H, M+NH4, M+Na, M+K	C30H32O12	45.4	29.2	-0.48	623.151, 120.0808, 70.0658, 98.2422, 121.0651, 103.0544, 91.0547, 150.0552, 107.0501	benzoyl paeoniflorin	1.24827e+07	Paeoniae radix alba
91	25.17_446.2152n	469.204	25.17	M+NH4, M+Na, M+K	C21H34O10	42.8	18.4	-0.07	73.0292, 464.2495, 85.0291, 69.0343, 97.0289, 115.0393, 57.0344, 61.0294, 133.0499, 55.0188	(z)-(1s,5r)-beta-pinen-1-oxy-beta-vicianoside	7.19649e+06	Paeoniae radix alba
92	25.69_287.0550m/z	287.055	25.69	M+H	C15H10O6	60.8	43.1	-0.11	287.0549, 153.0183, 121.0288, 213.0547, 165.0179, 107.0491, 151.0392, 286.1067	Kaempferol	75737.3	Lonicera japonica Flos, Pyrolae herba, Sinomenii caulis, Glycyrrhizae radix et rhizoma, Paeoniae radix alba	x
93	26.20_471.2201m/z	471.22	26.2	M+Na	C21H36O10	48.7	45.8	0	471.2206, 335.0945, 333.0794	neohancoside a	3.71143e+06	Glycyrrhizae radix et rhizoma
94	26.29_257.0804m/z	257.08	26.29	M+H	C15H12O4	68.9	83.8	-1.71	137.0235, 257.08, 147.0441, 119.0494, 81.0343, 91.0547	Isoliquiritigenin	2.21441e+06	Glycyrrhizae radix et rhizoma	x
95	26.34_494.1781n	517.167	26.34	M+Na, M+K	C24H30O11	75.8	87.1	-1.34	533.1369, 98.9759, 110.9757, 385.0865, 487.1836, 249.0275, 170.9957, 56.9657, 91.0547, 149.0597	Harpagoside	2.21942e+07	Scrophulariae radix	x
96	27.31_268.0732n	269.08	27.31	M+H, M+Na	C16H12O4	44.3	25.1	-1.17	291.0628, 248.0702, 277.073, 276.0657, 91.0547, 105.0702, 93.07, 81.0705, 290.2113, 79.0553	formononetin	3.00589e+06	Glycyrrhizae radix et rhizoma
97	27.64_192.1148n	215.104	27.64	M+H-2H2O, M+H-H2O, M+H, M+Na	C12H16O2	48.1	43.8	-1.44	84.9603, 129.07, 142.0778, 126.0915, 157.1012, 57.0708, 92.9502, 108.0812, 81.0706, 70.0658	senkyunolide	7.66436e+06	Angelica sinensis radix
98	27.99_190.0991n	213.088	27.99	M+H-2H2O, M+H-H2O, M+Na	C12H14O2	46.1	33.9	-1.65	155.0855, 88.9531, 153.07, 70.9812, 84.9603, 71.9528, 70.066, 67.055, 115.0545, 154.0776	cis-ligustilide	3.15007e+06	Angelica sinensis radix
99	29.21_984.4550n	985.462	29.21	M+H, M+Na	C48H72O21	51.4	61.8	-1.68	1007.4461, 655.3809, 509.3242, 831.4108	licoricesaponin a3	2.85914e+06	Glycyrrhizae radix et rhizoma
100	29.73_188.0835n	189.091	29.73	M+H-2H2O, M+H-H2O, M+H, M+Na	C12H12O2	44.3	24.5	-1.35	153.0699, 88.9532, 104.9637, 84.9603, 56.9431, 70.9812, 152.0616, 152.1064, 86.9528, 93.0704	3-butylidene-phalide	2.77504e+06	Angelica sinensis radix
101	29.90_750.4537n	751.461	29.9	M+H, M+Na	C41H66O12	46	37.2	-2.26	773.4493, 153.0182	Helixin	4.22396e+06	Lonicera japonica Flos
102	30.17_268.0731n	269.08	30.17	M+H, M+Na	C16H12O4	47.2	40.6	-1.57	269.0809, 254.0571, 226.0625, 195.0807, 198.0676, 223.0755, 152.0622, 153.0703, 181.0649, 197.0602	Isoformononetin	2.75641e+06	Glycyrrhizae radix et rhizoma
103	30.49_472.3550n	455.352	30.49	M+H-2H2O, M+H-H2O, M+H	C30H48O4	49.1	50.9	-0.62	437.3412, 119.0858, 95.086, 437.1965, 105.0703, 107.0857, 81.0705, 133.1013, 189.1635, 145.1014	hederagenin	4.19053e+06	Lonicera japonica Flos, Paeoniae radix alba
104	30.56_354.1100n	355.117	30.56	M+H, M+Na	C20H18O6	45.1	30.4	-1.03	377.0991, 375.2138, 347.1517, 56.9656, 375.0834	glyasperin F	2.95166e+06	Glycyrrhizae radix et rhizoma
105	31.04_354.1099n	355.117	31.04	M+H, M+Na	C20H18O6	45.9	34.6	-1.17	377.0976, 375.2111, 235.1687, 189.0908, 133.1011, 105.0702	Luteone	2.59892e+06	Pyrolae herba
106	31.13_838.3975n	839.405	31.13	M+H-H2O, M+H, M+Na	C42H62O17	56.6	85.8	-1.39	469.3309, 487.3391, 451.3191, 85.0291, 141.0181, 119.0855, 839.4064, 107.0862, 121.101, 95.0134	licoricesaponine g2	4.85769e+07	Glycyrrhizae radix et rhizoma
107	31.15_486.3341n	487.341	31.15	M+H-2H2O, M+H	C30H46O5	48.7	47.7	-0.9	487.3432, 119.0856, 95.086, 121.1012, 81.0704, 107.0858, 105.0701, 149.096, 133.1013, 93.0703	24-Hydroxyglycyrrhetic acid	1.82722e+06	Glycyrrhizae radix et rhizoma
108	32.08_470.3389n	453.336	32.08	M+H-2H2O, M+H-H2O, M+H	C30H46O4	50.9	61.3	-1.49	471.3468, 95.086, 107.0859, 121.1013, 119.0857, 149.0959, 93.0703, 109.1015, 135.1169, 81.0704	18alpha-glycyrrhetinic acid	1.01988e+08	Glycyrrhizae radix et rhizoma
109	32.16_329.1014m/z	329.101	32.16	M+H	C18H16O6	47.7	43.9	-1.66	329.1018, 313.0706, 285.076, 256.0726, 300.0625	2-(3,4-dimethoxyphenyl)-5-hydroxy-7-methoxy-chromone	2.34201e+06	Lonicera japonica Flos
110	32.60_398.2090n	421.198	32.6	M+H-H2O, M+H, M+Na	C24H30O5	39.6	3.7	-0.82	421.1977, 231.0983, 213.0882	gancaonin T	3.96159e+06	Glycyrrhizae radix et rhizoma
111	32.62_808.4235n	831.413	32.62	M+H, M+Na	C42H64O15	52.8	67.6	-1.26	831.4124, 479.3501, 361.073, 375.0526, 655.3796, 497.3613, 199.0209, 119.0858, 269.0631, 107.0864	licoricesaponin b2	7.80036e+06	Glycyrrhizae radix et rhizoma
112	32.79_308.0914m/z	308.091	32.79	M+H	C18H13NO4	43.4	21.1	-1.16	308.0916, 265.073, 264.0655, 236.0705	6-O-demethyl-menisporphine	1.81167e+07	Sinomenii caulis
113	32.82_352.0942n	353.101	32.82	M+H, M+Na	C20H16O6	50	54.9	-1.41	375.0847, 73.0476	Licoisoflavone B	2.8912e+06	Glycyrrhizae radix et rhizoma
114	32.88_822.4032n	823.41	32.88	M+H, M+NH4, M+K	C42H62O16	59.4	86.8	-0.74	861.3651, 527.3062, 509.2944, 687.374, 126.9703, 98.9757, 453.3361, 685.3554, 375.0523, 509.3171	Glycyrrhizic acid	3.16691e+07	Glycyrrhizae radix et rhizoma	x
115	33.56_822.4032n	845.393	33.56	M+NH4, M+Na, M+K	C42H62O16	50.8	61.2	-0.66	845.3923, 493.3291, 375.0532, 669.3577, 199.021	uralsaponin B	2.8858e+07	Glycyrrhizae radix et rhizoma
116	34.08_380.1984n	403.188	34.08	M+H-H2O, M+H, M+NH4, M+Na	C24H28O4	47.8	44.2	-0.91	363.1966, 91.0548, 361.2344, 335.2005, 279.1383, 105.0703, 105.0337, 56.9656, 55.0551, 145.1008	angelicide	7.58035e+07	Angelica sinensis radix
117	34.18_778.4136n	801.403	34.18	M+H, M+Na	C41H62O14	54.3	75.5	-0.5	331.0634, 801.4028, 493.3288, 313.0526, 419.1603, 239.0519	apioglycyrrhizin	3.24285e+06	Glycyrrhizae radix et rhizoma
118	34.46_380.1985n	403.188	34.46	M+H, M+NH4, M+Na	C24H28O4	45.7	33.4	-0.69	403.1876, 213.0886	Levistolid A	8.9263e+07	Angelica sinensis radix
119	34.63_278.1517n	301.141	34.63	M+H, M+Na, M+K	C16H22O4	39.4	0.318	-0.53	149.0235, 57.0708, 121.0286, 84.9603, 81.0705	Isobutyl phthalate	9.45833e+06	Glycyrrhizae radix et rhizoma
120	34.66_824.4185n	847.408	34.66	M+H, M+Na, M+K	C42H64O16	53.7	73.1	-1.09	141.0182, 85.0291, 95.0861, 95.0134, 437.3427, 107.086, 81.0706, 189.1642, 119.0859, 121.1015	licoricesaponine j2	1.4848e+07	Glycyrrhizae radix et rhizoma
121	34.89_278.1517n	301.141	34.89	M+H, M+Na, M+K	C16H22O4	39.4	0.092	-0.27	149.0235, 278.081, 235.0636, 121.0287	n-Butyl phthalate	2.01556e+07	Lonicera japonica Flos, Glycyrrhizae radix et rhizoma, Paeoniae radix alba, Scrophulariae radix
122	35.12_808.4240n	831.413	35.12	M+NH4, M+Na	C42H64O15	42.6	16.4	-0.64	831.4136, 375.0532, 199.0216, 95.0863, 217.0322, 655.3791, 81.0706, 830.3957, 119.086, 393.0637	3-O-beta-D-Glucuronopyranosyl gypsogenin	3.38749e+06	Lonicera japonica Flos
123	36.15_380.1987n	403.188	36.15	M+NH4, M+Na, M+K	C24H28O4	46	34.5	-0.21	351.1844, 333.174, 56.9657, 189.1276, 231.1744, 335.1898, 110.9759, 317.1791, 369.1959, 191.1071	Gancaonin U	1.90008e+07	Glycyrrhizae radix et rhizoma
124	36.24_278.2244n	279.232	36.24	M+H-2H2O, M+H-H2O, M+H, M+Na	C18H30O2	47.5	40.7	-0.59	243.2107, 131.0853, 91.0548, 173.1321, 67.0551, 187.1481, 105.0702, 79.0548, 81.0706, 241.1941	alpha-linolenic acid	9.30286e+06	Scrophulariae radix
125	37.37_337.0948n	338.102	37.37	M+H, M+Na	C19H15NO5	44.2	25.2	-0.73	360.0831, 359.2202, 358.2342, 359.1722, 358.3688, 81.0704, 67.0549, 131.0019, 95.0859, 359.6719	dauriporphinoline	8.58475e+06	Sinomenii caulis
126	37.98_500.3499n	539.313	37.98	M+Na, M+K	C31H48O5	37	0.26	-0.5	104.107, 483.2482, 539.316, 86.0968, 502.3236, 184.0729, 162.9466, 136.931, 319.1939, 180.957	methyl 18α-hydroxyglycyrrhetate	3.29764e+06	Glycyrrhizae radix et rhizoma
127	38.79_454.3446n	477.334	38.79	M+H-H2O, M+H, M+Na, M+K	C30H46O3	43.4	21.2	-0.23	437.3425, 119.0858, 95.0861, 107.086, 105.0703, 159.1166, 81.0703, 133.1013, 201.1638, 145.1011	ursonic acid	4.5009e+06	Oldenlandia diffusa
128	39.31_354.2765n	377.266	39.31	M+H-H2O, M+H, M+NH4, M+Na, M+K	C21H38O4	39.9	4.23	-1.44	337.2732, 81.0706, 67.055, 95.0861, 55.0551, 69.0706, 79.0549, 57.0343, 109.1014, 83.0861	1-monolinolein	2.38989e+07	Paeoniae radix alba
129	40.07_439.3570m/z	439.357	40.07	M+H-H2O	C30H48O3	48.5	45.2	-0.17	439.3569, 203.1795, 95.086, 119.0859, 191.1796, 107.086, 133.1011, 189.1637, 147.1169, 109.1016	oleanolic acid	2.16565e+06	Lonicera japonica Flos, Pyrolae herba, Glycyrrhizae radix et rhizoma, Oldenlandia diffusa, Paeoniae radix alba
130	43.54_599.4279m/z	599.428	43.54	M+Na	C35H60O6	39.7	0	-0.54	599.4273	alexandrin	2.03451e+06	Lonicera japonica Flos, Angelica sinensis radix, Oldenlandia diffusa, Paeoniae radix alba, Scrophulariae radix, Cremastrae pseudobulbus pleiones pseudobulbus
