# Supplementary material for: The protective effect of traditional Chinese medicine Jinteng Qingbi granules on rats with rheumatoid arthritis
Source: Front Pharmacol. 2024 Mar 13;15:1327647. doi: 10.3389/fphar.2024.1327647 (PMC10965689; doi:10.3389/fphar.2024.1327647)
Supplement: Supplementary file 8 [file DataSheet2.xlsx]

## Sheet: Sheet1
No.	Compound	m/z	Retention time (min)	Adducts	Formula	Score	Fragmentation Score	Mass Error (ppm)	Fragments	Ingredient_ID	Peak Area	Source	STD
1	1.33_179.0553m/z	179.055	1.33	M-H	C6H12O6	50.1	57.6	-4.72	59.0124, 179.0554, 71.0124, 87.0074, 75.0073, 89.023, 161.0447, 85.0281, 101.0231, 72.9917	glucose	1.48325e+06	Lonicera japonica Flos, Scrophulariae radix
1	1.39_192.0626n	191.055	1.39	M-H, M+FA-H	C7H12O6	46	35.7	-4.08	75.0072, 59.0123, 237.0614, 85.028, 71.0122, 80.9635, 72.9915, 89.023, 87.0071, 91.9673	quinic acid	8.13509e+06	Lonicera japonica Flos
2	1.43_342.1163n	341.109	1.43	M-H, M+FA-H	C12H22O11	49.4	47.7	0.19	59.0124, 341.1096, 89.023, 71.0124, 101.0231, 119.0339, 179.0556, 113.0233, 85.0279, 96.9587	maltose	4.97705e+07	Scrophulariae radix
3	3.59_376.1370n	421.135	3.59	M-H, M+FA-H	C16H24O10	55.4	80.7	0.19	165.0548, 345.1197, 59.0125, 89.0228, 71.0122, 123.0437, 375.1303, 85.0279, 96.9586, 195.0656	Loganic acid	4.20447e+06	Lonicera japonica Flos
4	3.80_244.0694n	243.062	3.8	M-H, M+FA-H	C9H12N2O6	51	57.2	-0.67	128.034, 200.0558, 243.0622	uridine	1.52849e+06	Angelica sinensis radix
5	4.49_376.1370n	421.135	4.49	M-H, M+FA-H	C16H24O10	54.6	74.9	0.23	375.1298, 195.0656, 151.0755, 183.0657, 345.118, 133.0648, 139.0756, 121.0642, 59.0124, 213.076	6-O-methylcatalpol	1.17963e+06	Scrophulariae radix
6	4.61_362.1212n	407.119	4.61	M-H, M+FA-H	C15H22O10	57.6	86.6	-0.36	199.0609, 169.0497, 97.0281, 85.028, 361.1144, 151.0387, 125.0228, 137.0234, 181.0496, 71.0123	Catalpol	1.58599e+07	Rehmanniae radix, Scrophulariae radix	x
7	4.61_389.1091m/z	389.109	4.61	M-H	C16H22O11	57.4	83.7	0.41	59.0124, 96.9587, 389.1091, 71.0123, 89.023, 147.0441, 165.055, 101.023, 121.0279, 135.0436	Monotropein	7.05656e+06	Pyrolae herba	x
8	5.25_389.1090m/z	389.109	5.25	M-H	C16H22O11	48.6	46.7	0.13	59.0125, 389.1097, 71.0124, 89.023, 165.055, 137.0597, 101.0231, 121.0283, 96.9588, 139.0388	deacetylasperulosidic acid	4.83373e+06	Oldenlandia diffusa
9	5.72_282.0845m/z	282.084	5.72	M-H	C10H13N5O5	46.9	38.6	0.4	150.041, 133.0144, 108.0189, 282.084, 107.035, 94.0282	guanosine	1.22695e+06	Angelica sinensis radix
10	6.79_331.1035m/z	331.103	6.79	M+FA-H	C13H18O7	48.3	44.8	0.23	122.036, 123.045, 125.0232, 285.0995, 161.0447, 71.0123, 168.0056, 169.0133, 101.0231	Isohomoarbutin	1.87586e+07	Pyrolae herba
11	6.90_285.0981m/z	285.098	6.9	M-H	C13H18O7	52.9	66.2	0.55	122.036	(2S,3R,4S,5S,6R)-2-(4-hydroxy-3-methyl-phenoxy)-6-methylol-tetrahydropyran-3,4,5-triol	4.26699e+06	Pyrolae herba
12	7.10_346.1267n	391.125	7.1	M-H, M+FA-H	C15H22O9	47.2	40.3	0.84	59.0124, 183.0654, 71.0123, 165.0544, 89.023, 391.1261, 139.0382, 345.1193, 69.0331, 121.0286	aucubin	2.10186e+06	Scrophulariae radix
13	7.53_389.1090m/z	389.109	7.53	M-H	C16H22O11	50.6	57.3	0.15	59.0124, 389.1087, 71.0124, 165.0551, 89.023, 147.0437, 183.0656, 139.0383, 209.0447, 119.0486	secologanoside	7.91338e+06	Lonicera japonica Flos
14	7.98_686.2277n	731.226	7.98	M-H, M+FA-H	C27H42O20	54.6	69	1.17	59.0123, 71.0121, 89.0187, 179.0553, 101.023, 221.0667, 685.2219, 113.0231, 119.0335, 85.0278	Rehmannioside D	3.63989e+06	Rehmanniae radix	x
16	9.48_353.0875m/z	353.087	9.48	M-H	C16H18O9	55.7	82.8	-0.91	191.0553, 135.0439, 179.0349, 353.0881, 85.0279, 134.0363, 93.0331	isochlorogenic,acid	3.26769e+07	Lonicera japonica Flos
17	9.57_364.1367n	409.135	9.57	M-H, M+FA-H	C15H24O10	58.5	88.4	-0.81	59.0127, 363.1316, 89.0229, 183.0658, 71.0124, 201.0757, 113.0228, 99.0072, 97.0279, 125.0228	Harpagide	1.04402e+07	Scrophulariae radix	x
18	9.77_348.1421n	393.14	9.77	M-H, M+FA-H	C15H24O9	41.4	11.1	0.19	393.1416, 127.039, 347.1346, 167.0703, 71.0122, 59.0124, 149.0601	Ajugol	5.81622e+06	Scrophulariae radix
19	10.92_209.0449m/z	209.045	10.92	M+FA-H	C9H8O3	50.4	57.5	-3.72	165.0549, 59.0123, 93.0331, 121.0645	coumaric acid	2.20068e+06	Glycyrrhizae radix et rhizoma, Oldenlandia diffusa
20	11.01_495.1512m/z	495.151	11.01	M-H	C23H28O12	50.4	52.4	0.88	137.0233, 93.0332, 495.1497	Oxypaeoniflorin	453014	Paeoniae radix alba	x
21	11.09_569.1881m/z	569.188	11.09	M+FA-H	C25H32O12	48	44.4	1.07	244.0741, 569.188, 407.1349, 109.0282, 243.0663, 199.0759, 227.0711, 406.1279, 228.0432, 230.0585	6-O-E-Feruloylajugol	1.6288e+06	Rehmanniae radix, Angelica sinensis radix
23	11.21_289.0720m/z	289.072	11.21	M-H	C15H14O6	56.6	76.6	0.99	289.0719, 123.0438, 109.0283, 80.9636, 245.0826, 125.0232, 137.0235, 203.0711, 128.0341, 97.0281	catechin	54698.2	Pyrolae herba, Paeoniae radix alba	x
24	11.39_569.1883m/z	569.188	11.39	M+FA-H	C25H32O12	48.9	48.5	1.31	244.0741, 406.1277, 569.1881, 243.0663, 227.071, 199.0758, 109.0282, 228.0426, 257.082, 226.0634	8-(o-methyl-p-coumaroyl)harpagide	3.70541e+06	Scrophulariae radix
25	12.27_419.1195m/z	419.12	12.27	M+FA-H	C16H22O10	48.2	41.6	-0.06	101.0231, 419.119, 68.9968, 59.0124, 93.0333, 151.0384, 195.0658, 127.0387, 137.0233, 71.0124	Secologanate	2.32653e+06	Lonicera japonica Flos
26	12.35_354.0947n	353.087	12.35	M-H, M+Na-2H	C16H18O9	60.8	96.8	-1.12	135.044, 375.0704, 161.0236, 179.0343, 134.0364, 201.0168, 133.0282, 59.0124, 189.017, 71.0121	Chlorogenic acid	3.35398e+07	Lonicera japonica Flos	x
27	12.44_431.1193m/z	431.119	12.44	M-H	C18H24O12	42	12.3	-0.54	59.0124, 71.0124, 431.1189, 89.023, 121.0282, 101.0231, 113.0233, 165.0547, 85.0281, 119.0338	Asperulosidic acid	3.24574e+06	Oldenlandia diffusa
28	12.46_414.1162n	459.114	12.46	M-H, M+FA-H	C18H22O11	41.6	9.42	-0.1	147.0442, 59.0123, 119.0489, 459.1154, 413.1099	1H-2,6-dioxacyclopent(cd)inden-1-one, 4-((acetyloxy)methyl)-5-(beta-D-glucopyranosyloxy)-2a,4a,5,7b-tetrahydro-, (2aS-(2aalpha,5alpha,7balpha))-	2.75037e+06	Oldenlandia diffusa
30	13.20_179.0341m/z	179.034	13.2	M-H	C9H8O4	41	0	-4.87	135.0441, 179.0343, 134.0363	Caffeic acid	1.10756e+06	Lonicera japonica Flos, Scrophulariae radix,Angelica sinensis radix	x
31	13.22_366.1316n	365.124	13.22	M-H, M+FA-H	C18H22O8	46.7	36.9	0.4	202.0629, 365.1242, 59.0122, 235.1191, 71.0122, 245.0807, 69.033, 367.1641	ningposide d	1.1351e+06	Scrophulariae radix
32	13.55_373.1138m/z	373.114	13.55	M-H	C16H22O10	48.2	45.4	-0.7	59.0124, 97.0283, 69.0331, 71.0124, 89.023, 373.116, 193.05, 101.023, 149.06, 119.0336	Geniposidic acid	2.8763e+07	Oldenlandia diffusa
33	14.11_480.1631n	525.161	14.11	M-H, M+FA-H	C23H28O11	44.6	24.8	-0.06	121.0284, 525.1644, 479.1552	albiflorin	3.53527e+07	Paeoniae radix alba
34	14.49_507.1719m/z	507.172	14.49	M+FA-H	C20H30O12	50.7	54.4	-0.03	59.0124, 89.023, 71.0123, 507.1731, 69.0331, 101.0231, 113.0235, 85.028, 149.0444, 119.034	decaffeoylacteoside	3.69943e+06	Rehmanniae radix, Scrophulariae radix
35	14.83_587.2362m/z	587.236	14.83	M+FA-H	C26H38O12	41.3	11.8	3.17	293.1148, 200.0711, 261.0883, 97.0393, 217.0984, 146.06, 70.0283, 81.0204, 118.0649, 174.0553	Dihydrofoliamenthin	4.5706e+06	Pyrolae herba
36	15.05_358.1261n	403.124	15.05	M-H, M+FA-H	C16H22O9	43	19.6	-0.91	125.0232, 81.0331, 403.1246, 59.0124, 89.0228, 71.0122, 69.0329, 195.0657, 119.0338, 303.0918	1H,3H-Pyrano(3,4-c)pyran-1-one, 5-ethenyl-6-(beta-D-glucopyranosyloxy)-4,4a,5,6-tetrahydro-, (4aS-(4aalpha,5beta,6alpha))-	8.96734e+06	Lonicera japonica Flos
37	15.61_480.1632n	525.161	15.61	M-H, M+FA-H	C23H28O11	61.8	96.5	0.02	121.0283, 449.1461, 165.0549	Paeoniflorin	1.24112e+08	Paeoniae radix alba	x
38	15.61_785.2517m/z	785.252	15.61	M-H	C35H46O20	49.6	52	0.92	161.0236, 133.0284, 59.0124, 135.0439, 785.2529, 71.0123, 89.0229	Purpureaside C	1.24764e+06	Rehmanniae radix
39	16.01_435.1507m/z	435.151	16.01	M+FA-H	C17H26O10	46.4	37.9	-0.32	101.0228, 127.0389, 227.0923, 435.1508, 67.0172, 68.9967, 64.7798, 97.8743, 101.7004, 141.8011	7-epi-Loganin	5.34659e+06	Lonicera japonica Flos
40	16.92_625.1414m/z	625.141	16.92	M-H	C27H30O17	55.4	78.9	0.56	300.0279, 271.0251, 255.0295, 625.1364, 243.0289, 151.0025	quercetin-3-o-[β-d-glucopyranosyl-(1→2)-β-d-galactopyranoside]	6.76041e+06	Oldenlandia diffusa
41	16.92_417.1191m/z	417.119	16.92	M-H	C21H22O9	54.1	75.5	0	119.0489, 255.0665, 135.0076, 91.0175	neoisoliquiritin	1.80064e+06	Glycyrrhizae radix et rhizoma
42	17.10_563.1409m/z	563.141	17.1	M-H	C26H28O14	48.6	46.8	0.53	563.1406, 297.0772, 353.0683, 383.0786, 59.0125, 71.0124, 119.0489, 117.0334, 89.023, 135.0441	isoschaftoside	1.09412e+06	Sinomenii caulis, Glycyrrhizae radix et rhizoma
43	17.17_388.1365n	433.135	17.17	M-H, M+FA-H	C17H24O10	43.9	22.8	-1.1	59.0123, 433.1371, 89.0228, 155.0343, 101.023, 71.0121, 151.0026, 271.061, 179.0556, 119.049	7-epi-Vogeloside	1.87049e+07	Lonicera japonica Flos
44	17.19_742.2689n	787.267	17.19	M-H, M+FA-H	C34H46O18	46.7	35.2	0.65	417.1557, 166.0262, 181.0498, 579.2092, 151.0025, 137.0234, 387.1078	(2R,3S)-2,3-dihydroxy-2-isobutyl-succinic acid bis[4-[(2S,3R,4S,5S,6R)-3,4,5-trihydroxy-6-methylol-tetrahydropyran-2-yl]oxybenzyl] ester	7.57153e+06	Cremastrae pseudobulbus pleiones pseudobulbus
45	17.26_193.0498m/z	193.05	17.26	M-H	C10H10O4	64.5	97.7	-4.28	134.0363, 178.0262, 193.0499, 149.0598, 137.0233, 133.0282	Ferulic acid	893141	Glycyrrhizae radix et rhizoma, Angelica sinensis radix, Scrophulariae radix	x
46	17.28_791.2624m/z	791.262	17.28	M+FA-H	C33H46O19	48.7	47.6	1.11	121.0282, 59.0124, 403.1246, 89.0229, 71.0124, 95.0488, 101.023, 123.0438, 69.0331, 111.0073	6'-o-(7α-hydroxyswerosyloxy)loganin	1.19971e+06	Lonicera japonica Flos
47	17.35_404.1315n	403.124	17.35	M-H, M+FA-H	C17H24O11	51.5	62.7	-0.83	121.0282, 101.023, 89.0228, 71.0122, 403.1255, 179.0558, 123.0439, 151.0028, 69.033, 95.0486	Deacetyl asperulosidic acid methyl ester	2.66867e+07	Oldenlandia diffusa
48	17.71_417.1190m/z	417.119	17.71	M-H	C21H22O9	61.6	96.9	-0.37	119.049, 255.0663, 135.0076, 91.0174, 417.1205	Liquiritin	1.65146e+07	Glycyrrhizae radix et rhizoma	x
49	17.88_549.1614m/z	549.161	17.88	M-H	C26H30O13	42	11.5	0.12	119.0489, 135.0078, 255.067, 549.1618, 91.0174, 549.1689	6-o-e-p-coumaroyl scandoside methyl ester	3.75807e+07	Oldenlandia diffusa
50	18.06_417.1403m/z	417.14	18.06	M-H	C18H26O11	46.3	34.3	0.22	109.0282, 119.0489, 255.0663, 69.0331, 417.1413, 135.0076, 59.0124, 109.0646, 81.0331, 91.0174	secologanoside 7-methylester	1.07781e+06	Lonicera japonica Flos
51	18.20_631.1674m/z	631.167	18.2	M-H	C30H32O15	54	72.1	0.9	125.0232, 169.0134, 631.1678, 121.0282, 271.0465, 313.0572, 123.0075, 139.0026, 107.0124, 399.0948	galloylpaeoniflorin	6.40455e+06	Paeoniae radix alba
52	18.33_536.2141m/z	536.214	18.33	M-H	C26H35NO11	44.5	24.8	0.63	164.0708, 147.0442, 536.2173, 59.0124, 69.0331, 72.0075, 101.0231, 71.0124, 68.9966, 127.0389	l-phenylalaninosecologanin	2.55764e+06	Lonicera japonica Flos
54	19.34_447.0932m/z	447.093	19.34	M-H	C21H20O11	62.6	97.2	-0.29	285.0406, 284.0331, 447.094, 151.0025, 256.0374, 133.0283, 107.0125	cinaroside	4.39003e+06	Lonicera japonica Flos	x
55	19.43_631.1672m/z	631.167	19.43	M+Na-2H	C28H34O15	45.3	33.8	4.58	631.1652, 125.0232, 169.0131, 121.0282, 123.0075, 139.0032, 151.0024, 313.0576, 107.0123, 465.1412	hesperidin	1.88149e+06	Pyrolae herba
56	19.68_577.1568m/z	577.157	19.68	M-H	C27H30O14	51.4	65.8	0.9	577.1583, 297.0769, 383.0777, 353.0664, 181.05, 295.0604, 166.0263, 417.1559, 457.1171, 117.0334	luteolin-7-o-rutinoside	1.22764e+06	Pyrolae herba
57	19.77_609.1466m/z	609.147	19.77	M-H	C27H30O16	55.9	81.1	0.83	300.0279, 271.0251, 609.1475, 255.0298, 243.0302, 151.0027, 107.0124	rutin	8.99104e+06	Lonicera japonica Flos, Glycyrrhizae radix et rhizoma, Oldenlandia diffusa
58	19.82_463.0884m/z	463.088	19.82	M-H	C21H20O12	59.2	87.2	0.4	271.0252, 300.0278, 301.0348, 463.0885, 255.0301, 243.0302, 151.0026, 227.0346	Hyperoside	3.07693e+06	Lonicera japonica Flos, Pyrolae herba, Glycyrrhizae radix et rhizoma	x
59	19.84_593.1516m/z	593.152	19.84	M-H	C27H30O15	54.5	75.2	0.72	285.0401, 284.0323, 593.1456, 133.0284, 151.0028, 256.0384, 107.0125	nicotiflorin	4.18109e+06	Glycyrrhizae radix et rhizoma
61	19.93_624.2059n	623.199	19.93	M-H, M+Na-2H	C29H36O15	54.9	76	0.71	161.0235, 133.0282, 153.0544, 645.1768, 135.0442, 59.0124, 123.044, 71.0122, 577.1567, 121.0282	acteoside	8.08022e+06	Rehmanniae radix, Scrophulariae radix
62	19.99_802.1966n	801.189	19.99	M-H, M+Na-2H	C37H38O20	56.6	85.9	1.16	300.0279, 271.0254, 255.0297, 151.0023, 323.0178, 823.1702, 607.1302, 243.0297	quercetin-3-o-[(6-o-feruloyl)-β-d-glucopyra-nosyl-(1→2)-β-d-galactopyranoside]	3.43299e+06	Oldenlandia diffusa
63	20.36_503.1777m/z	503.178	20.36	M+FA-H	C21H30O11	51.8	61.8	1.45	148.0519, 89.0231, 59.0124, 71.0124, 293.0881, 163.076, 125.0232, 457.1718, 101.0232, 149.0446	3,4-dihydroxyallylbenzene 4-o-[alpha-l-rhamnopyranosyl-(1-6)]-beta-d-glucopyranoside	1.93129e+06	Angelica sinensis radix
65	20.49_516.1265n	515.119	20.49	M-H, M+Na-2H	C25H24O12	50.9	56.9	-0.46	135.044, 161.0235, 201.0165, 375.0705, 134.0363, 179.0342, 537.1016, 133.0284, 173.0447, 93.0331	isochlorogenicacid a	4.94207e+07	Lonicera japonica Flos
64	20.49_507.1512m/z	507.151	20.49	M+FA-H	C23H26O10	46.6	38.8	0.85	121.0284, 507.1476, 177.055, 461.2053, 461.1471	lactiflorin	1.40314e+06	Paeoniae radix alba
66	20.60_509.1668m/z	509.167	20.6	M-H	C24H30O12	46.1	34.1	0.71	121.0283, 509.1642	8-o-(2-hydroxycinnamoyl)harpagide	1.45748e+06	Scrophulariae radix
67	20.83_579.1725m/z	579.173	20.83	M+FA-H	C26H30O12	47.9	42	1.09	134.0362, 193.0501, 59.0122, 579.1727, 178.0264, 117.0334, 89.023, 119.049, 71.0123	phellatin	1.10569e+06	Angelica sinensis radix, Paeoniae radix alba
68	20.85_479.1773m/z	479.177	20.85	M+FA-H	C19H30O11	42.1	13.5	0.74	59.0124, 121.0283, 71.0124, 101.0229, 89.0232, 85.0279, 69.033, 125.0232, 73.0278, 83.0123	2H-Pyran-5-carboxylic acid, 4-(2,2-dimethoxyethyl)-3-ethenyl-2-(beta-D-glucopyranosyloxy)-3,4-dihydro-, methyl ester, (2S,3R,4S)-	1.44287e+06	Lonicera japonica Flos
69	21.21_758.2640n	803.262	21.21	M-H, M+FA-H	C34H46O19	56.2	82.7	0.86	59.0124, 71.0124, 89.023, 101.023, 757.257, 68.9967, 525.1603, 119.0336, 113.0232, 85.0281	Centauroside	1.20618e+07	Lonicera japonica Flos
70	21.39_783.2723m/z	783.272	21.39	M-H	C36H48O19	44.8	25.8	0.79	160.0156, 175.0392, 134.0362, 132.0204, 783.2749, 59.0124, 193.05, 71.0124, 89.023	angroside C	5.39296e+06	Scrophulariae radix
71	21.64_475.1247m/z	475.125	21.64	M+FA-H	C22H22O9	53.6	69.6	0.17	267.0666, 252.043, 223.04, 251.0355	ononin	3.39565e+06	Glycyrrhizae radix et rhizoma
72	21.73_188.1040n	187.097	21.73	M-H, M+Na-2H	C9H16O4	52.9	70.3	-4.45	209.0792, 141.091	Azelex	2.33661e+06	Angelica sinensis radix
74	21.88_255.0662m/z	255.066	21.88	M-H	C15H12O4	61.8	94.2	-0.17	119.0489, 135.0075, 255.0665, 91.0175	Liquiritigenin	3.3068e+06	Glycyrrhizae radix et rhizoma, Scrophulariae radix	x
75	22.33_417.1191m/z	417.119	22.33	M-H	C21H22O9	50	53.9	0.02	119.0489, 255.0663, 135.0076, 91.0174	neoliquiritin	1.12685e+06	Glycyrrhizae radix et rhizoma
76	22.51_726.2741n	771.272	22.51	M-H, M+FA-H	C34H46O17	53.6	69.9	0.87	123.0439, 127.0752, 99.0802, 129.0545, 457.1721, 153.0547, 171.0656, 285.0982, 725.2677, 57.0331	Militarin	2.78838e+06	Cremastrae pseudobulbus pleiones pseudobulbus
77	22.65_726.2171n	725.21	22.65	M-H, M+Na-2H	C36H38O16	52.8	68	1.5	135.0076, 119.0489, 277.0487, 255.0663, 91.0174, 747.1884	Licorice glycoside A	1.82797e+06	Glycyrrhizae radix et rhizoma
78	23.87_462.2101n	507.208	23.87	M-H, M+FA-H	C21H34O11	42.8	15.2	0.08	461.2047, 59.0124, 71.0123, 78.9575, 507.2132, 145.0283, 119.0488, 163.0393, 101.023, 85.0281	valerosidatum	1.04178e+06	Angelica sinensis radix
79	23.89_301.0354m/z	301.035	23.89	M-H	C15H10O7	52.4	64.6	0.01	301.036, 151.0027, 107.0124, 121.0283, 65.0016, 178.9974, 83.0122, 63.0225, 93.0332	quercetin	3.97915e+06	Lonicera japonica Flos, Pyrolae herba, Glycyrrhizae radix et rhizoma, Oldenlandia diffusa
80	24.79_285.0404m/z	285.04	24.79	M-H	C15H10O6	46.7	36.1	-0.33	285.0407, 133.0282, 151.0024, 107.0125, 65.0017, 175.0391	kaempferol	1.02117e+06	Lonicera japonica Flos, Pyrolae herba, Sinomenii caulis, Glycyrrhizae radix et rhizoma, Paeoniae radix alba
81	25.35_584.1898n	629.188	25.35	M-H, M+FA-H	C30H32O12	54.3	73.5	0.66	121.0282, 553.1703	benzoyl paeoniflorin	5.65599e+06	Paeoniae radix alba
82	25.63_446.2153n	491.214	25.63	M-H, M+FA-H	C21H34O10	50.2	55.9	0.21	59.0122, 89.0229, 71.0123, 445.2081, 491.2162, 101.0231, 293.086, 149.0446, 131.0337, 125.0228	(z)-(1s,5r)-beta-pinen-1-oxy-beta-vicianoside	4.94725e+06	Paeoniae radix alba
84	26.67_493.2292m/z	493.229	26.67	M+FA-H	C21H36O10	47.7	40.6	0.3	147.044, 103.0539, 447.2234, 71.0124, 89.023, 345.1194, 78.9576	neohancoside a	2.93967e+06	Glycyrrhizae radix et rhizoma
85	26.74_255.0661m/z	255.066	26.74	M-H	C15H12O4	62.1	91.9	-0.77	119.0488, 135.0074, 255.0663, 91.0174	Isoliquiritigenin	2.08449e+06	Glycyrrhizae radix et rhizoma	x
86	26.74_493.1725m/z	493.173	26.74	M-H	C24H30O11	43.2	0	1.91	147.0441, 447.2233, 71.0122, 89.023, 78.9576, 101.0229, 103.0534, 85.028, 113.0233, 445.2083	Harpagoside	2.49304e+06	Scrophulariae radix	x
87	26.74_540.1842n	539.177	26.74	M-H, M+Na-2H	C25H32O13	51.8	59.7	-0.19	147.0441, 99.0075, 215.0326, 103.0539, 71.0122, 125.0225	8-o-feruloylharpagide	1.14546e+07	Scrophulariae radix
88	27.76_267.0663m/z	267.066	27.76	M-H	C16H12O4	49.8	51.2	0.15	252.0428, 267.0664, 223.0397, 251.0352, 195.0446, 132.0204, 224.0461, 135.0076, 208.0524	formononetin	1.8418e+06	Glycyrrhizae radix et rhizoma
89	29.26_984.4574n	983.45	29.26	M-H, M+Na-2H	C48H72O21	55.9	85.1	0.8	843.3792, 1005.4318, 71.0124, 85.0281, 72.9916, 113.0231, 87.0072, 75.0071, 91.9602	licoricesaponin a3	3.01335e+06	Glycyrrhizae radix et rhizoma
90	30.65_267.0663m/z	267.066	30.65	M-H	C16H12O4	48.4	44.5	0.23	252.043, 224.0475, 267.0667, 223.04	Isoformononetin	1.73831e+06	Glycyrrhizae radix et rhizoma
91	30.88_237.0554m/z	237.055	30.88	M-H	C15H10O3	53.8	72.4	-1.31	237.0557, 209.0603	2-hydroxy-3-methylanthraquinone	5.51407e+06	Oldenlandia diffusa
92	30.99_353.1032m/z	353.103	30.99	M-H	C20H18O6	48.7	47	0.29	125.0233, 353.1035, 57.033, 83.0122, 201.0914, 65.002, 285.1148, 284.0335, 227.0713	Isolicoflavonol	2.63679e+06	Glycyrrhizae radix et rhizoma
93	31.43_353.1034m/z	353.103	31.43	M-H	C20H18O6	47.7	42.8	0.9	353.1037, 133.0284, 136.0156, 149.0234, 297.0425	Licoflavonol	2.17989e+06	Glycyrrhizae radix et rhizoma
94	31.48_367.1188m/z	367.119	31.48	M-H	C21H20O6	47.3	40.3	0.18	367.1196, 309.0409, 201.0186, 297.0421, 281.0464, 148.0157, 253.0519, 265.0501, 256.037, 284.0344	Glycycoumarin	1.04061e+06	Glycyrrhizae radix et rhizoma
95	32.42_821.3965m/z	821.396	32.42	M-H	C42H62O16	58.8	63.5	-0.03	821.3979, 351.0585, 85.0279, 71.0123, 113.0232, 72.9915, 75.0073, 59.0123, 99.0074, 193.0346	Glycyrrhizic acid	8.49726e+07	Glycyrrhizae radix et rhizoma	x
96	32.51_843.3785m/z	843.379	32.51	M+Na-2H	C42H62O16	46.9	37	0.02	843.3816, 71.0122, 72.9915, 85.028, 113.0232, 59.0122, 87.007, 99.0069, 75.0073	glyeurysaponin	9.05479e+06	Glycyrrhizae radix et rhizoma
97	33.18_822.4043n	821.397	33.18	M-H, M+Na-2H	C42H62O16	48.7	45.7	0.67	843.3802, 71.0124, 72.9916, 113.0232, 85.0281, 87.0074, 75.0071, 99.0077, 59.0122	licoricesaponine k2	3.03585e+07	Glycyrrhizae radix et rhizoma
98	33.24_351.0875m/z	351.087	33.24	M-H	C20H16O6	43.6	21.4	0.32	351.0878, 199.076, 283.098, 83.0122, 65.0018	Semilicoisoflavone B	2.45839e+06	Glycyrrhizae radix et rhizoma
99	34.17_253.0505m/z	253.05	34.17	M-H	C15H10O4	53.9	72	-0.59	253.0508, 225.0556, 209.0602, 224.0473	chrysophanol	2.32561e+06	Lonicera japonica Flos
100	35.02_824.4198n	823.413	35.02	M-H, M+Na-2H	C42H64O16	50.4	58.2	0.4	845.3918, 85.0279, 71.0123, 72.9915, 113.023, 174.9559, 844.3782, 87.0075, 146.9601, 112.9843	licoricesaponine j2	1.88499e+06	Glycyrrhizae radix et rhizoma
